# Supplementary material for: Electroless Deposition for Robust and Uniform Copper Nanoparticles on Electrospun Polyacrylonitrile (PAN) Microfiltration Membranes
Source: Membranes (Basel). 2024 Sep 20;14(9):198. doi: 10.3390/membranes14090198 (PMC11434320; doi:10.3390/membranes14090198)
Supplement: Supplementary file 1 [file membranes-14-00198-s001.zip]

Archive with 1 entries (1 files):
- membranes-3154441-supplementary.pdf
